# Supplementary material for: A Prickly Problem: Genome Skimming Reveals Varying Levels of Phylogenetic Diversity in the Freshwater Crayfish Euastacus armatus Complex (Parastacidae) With Implications for Taxonomy and Conservation
Source: Ecol Evol. 2026 Apr 20;16(4):e73428. doi: 10.1002/ece3.73428 (PMC13096719; doi:10.1002/ece3.73428)
Supplement: Supplementary file 1 — Table S1: Summary of the site locations and sample sources utilised in the present study. Table S2: Assembly statistics for all samples sourced through genome skimming in the current study, sample code location data provided in Table S1 (SRA = NCBI's Sequence Read Archive, TSI = Threatened Species Initiative, Total reads = trimmed values, RL = sequence read length, contig lengths given in base pairs, Accession = GenBank). Table S3: Diversity statistics derived form the mitogenome data set for E. armatus samples and geographically‐based subgroups identified from phyogenetic and network analyses. [file ECE3-16-e73428-s001.xlsx]

## Sheet: TableS1
Table S1
Species	Sample Code	Location	Waterway	Locality	State/Territory	Lat	Long	Sample Source
Euastacus armatus	BUF	Mount Buffalo National Park	Yarrabulla Creek	Mount Buffalo National Park	VIC	-36.7402	146.681	Coughran et al. (2015)
E. armatus	HAR	Harrietville	Ovens River	Great Alpine Road, Harrietville	VIC	-36.887	147.065	Avery and Austin (1997)
E. armatus	BUC	Buckland	Buckland River	Buckland River Road, Buckland	VIC	-36.9154	146.896	This study
E. armatus	KEL1	Kelgoola	Cudgegong River	Gays Place, Kelgoola	NSW	-32.8529	150.266	Whiterod et al (2016)
E. armatus	KEL2	Kelgoola	Cudgegong River	Inglewood, Kelgoola	NSW	-32.8564	150.274	This study
E.armatus	KEL3	Kelgoola	Cudgegong River	Gays Place, Kelgoola	NSW	-32.8529	150.266	Whiterod et al (2016)
E.armatus	KEL4	Kelgoola	Cudgegong River	Gays Place, Kelgoola	NSW	-32.8564	150.274	Whiterod et al (2016)
E. armatus	BAL1	Ballyroe	Abercrombie River	Hell Hole, Ballyroe	NSW	-34.0481	149.513	Whiterod et al (2016)
E.armatus	BAL2	Ballyroe	Abercrombie River	Hell Hole, Ballyroe	NSW	-34.0481	149.513	Whiterod et al (2016)
E.armatus	BAL3	Ballyroe	Abercrombie River	Hell Hole, Ballyroe	NSW	-34.0481	149.513	Whiterod et al (2016)
E.armatus	BAL4	Ballyroe	Abercrombie River	Hell Hole, Ballyroe	NSW	-34.0481	149.513	Whiterod et al (2016)
E.armatus	WOO	Wood Wood	Murray River	Wood Wood	NSW	-35.1014	143.346	Whiterod et al (2016)
E.armatus	ALF	Alf's Bend	Murrumbidgee River	Alfs Bend	NSW	-35.0645	147.835	Whiterod et al (2016)
E.armatus	BAR	Barmah	Murray River	Barmah	NSW	-36.028	144.961	Whiterod et al (2016)
E. armatus	GIL	Gillenbah	Murrumbidgee River	Buckingbong Road, Gillenbah	NSW	-34.8039	146.616	Whiterod et al (2016)
E. armatus	CAS	Casuarina Sands	Murrumbidgee River	Casuarina Sands	ACT	-35.3193	148.952	Whiterod et al (2016)
E. armatus	COR	Corowa	Murray River	Corowa	NSW	-35.999	146.397	Whiterod et al (2016)
E. armatus	DEN	Deniliquin	Edward River	Mcleans Beach, Deniliquin	NSW	-35.5173	144.962	Whiterod et al (2016)
E. armatus	BUN	Bungowannah	Murray River	Willow Bends, Bungowannah	NSW	-36.0596	146.798	Whiterod et al (2016)
E. armatus	WAG	Wagga Wagga	Murrumbidgee River	Hampden Bridge, Wagga Wagga	NSW	-35.1056	147.376	Whiterod et al (2016)
E. armatus	MAR	Markwood	Ovens River	Markwood-Everton Road, Markwood	NSW	-36.4422	146.525	Whiterod et al (2016)
E. armatus	MOO	Moona	Edward River	Old Morgan Road, Moona	NSW	-35.3772	144.656	Whiterod et al (2016)
E. armatus	NAR	Narrandera	Narrandera Irrigation Channel	Narrandera	NSW	-34.7509	146.53	Whiterod et al (2016)
E. armatus	PIN	Pine Island South	Murrumbidgee River	Pine Island South	ACT	-35.4263	149.051	Whiterod et al (2016)
E. armatus	PON	Ponderosa	Murray River	Ponderosa	NSW	-35.9988	147.897	Whiterod et al (2016)
E. armatus	COB	Cobran	Murray River	Racecource Road, Barooga, Cobran	NSW	-35.8692	145.618	Whiterod et al (2016)
E. armatus	TOW	Towong	Murray River	Towong	NSW	-36.1363	148.002	Whiterod et al (2016)
E. armatus	GEE	Geehi	Bogong Creek	Geehi Walls Trail, Geehi	NSW	-36.3479	148.169	This study
E. armatus	ROC	Rocklea	Murray River	Rocklea	NSW	-35.9838	147.842	Whiterod et al (2016)
E. armatus	ESK	Eskdale	Little Snowy Creek	Eskdale	NSW	-36.4648	147.25	Whiterod et al (2016)
E. armatus	EIL	Eildon	Eildon Pondage	Eildon Fire Track, Eildon	VIC	-37.2261	145.908	Whiterod et al (2016)
E. armatus	KIN	King Parrott Creek	King Parrott Creek	Richards Bridge, King Parrott Creek Rd	VIC	-37.2118	145.231	Whiterod et al (2016)
E. armatus	GUN	Gunbower National Park	Murray River	Gunbower National Park	NSW	-35.9017	144.409	Whiterod et al (2016)
E.armatus	LIM	Lima South	Broken River	Brennan Road, Lima South	VIC	-36.8394	146.019	Whiterod et al (2016)
E. armatus	SEY	Seymour	Goulburn River	Northwood Road, Seymour	VIC	-37.0199	145.109	This study
E. armatus	ELM	Goobarragandra	Goobarragandra River	Elm Grove Mountain Retreat, Goobarragandra	NSW	-35.4147	148.437	Whiterod et al (2016)
E. armatus	SAN1	Sandy Flat	Goodradigbee River	Lowells Flat campground, Sandy Flat	NSW	-35.2836	148.738	Whiterod et al (2016)
E. armatus	SAN2	Sandy Flat	Goodradigbee River	Lowells Flat campground, Sandy Flat	NSW	-35.2836	148.738	Whiterod et al (2016)
E. armatus	TUM	Tumut	Tumut River	Wynyard Street, Tumut	NSW	-35.2992	148.228	Whiterod et al (2016)
E. armatus	TAL	Talbingo Reservoir	Talbingo Reservoir	Honeysuckle arm, Talbingo Reservoir	NSW	-35.679	148.321	Whiterod et al (2016)
E. armatus	WIR	Goobarragandra	Goobarragandra River	Wire Bridge, Goobarragandra	NSW	-35.3472	148.394	Whiterod et al (2016)
Euastacus bispinosus	TYR	Tyrendarra	Fitzroy River	Fitzroy River Road, Tyrendarra	VIC	-38.225	141.764	This study
E. bispinosus	BUB	Bubbling spring	Cress Creek	Bubbling spring	SA	-38.038	140.714	Miller et al. (2014)
E. bispinosus	EWE	Ewens Pond	Eight Mile Creek	Ewens Pond	SA	-38.0261	140.791	Miller et al. (2014)
E. bispinosus	GRA	Northern Grampians	Scrubby Creek	Glenelg River Road, Northern Grampians	VIC	-37.172	142.431	Miller et al. (2014)
E. bispinosus	FLA	Flat Rock Crossing	Valley Creek	Glenelg River Road, Flat Rock Crossing	VIC	-37.1614	142.444	Miller et al. (2014)
E. bispinosus	MAF1	Mafeking	Wannon River	Serra Road, Mafeking	VIC	−37.349	142.507	Miller et al. (2014)
E. bispinosus	MAF2	Mafeking	Wannon River	Serra Road, Mafeking	VIC	−37.349	142.507	Miller et al. (2014)
Euastacus yarraensis	MON	Monbulk	Woori Yallock Creek	Old Emerald Road, Monbulk	VIC	-37.8942	145.44	Avery and Austin (1997)
E. yarraensis	WER	Werribee Gorge State Park	Werribee River	Werribee Gorge State Park	VIC	-37.6735	144.364	This study
E. yarraensis	LET	Lethbridge	Moorabool River	Pedrisat Road, Lethbridge	VIC	-37.9533	144.154	This study
E. yarraensis	ELI	Barwon Downs	Barwon River (east branch)	Lake Elizabeth carpark, Barwon Downs	VIC	-38.5503	143.746	This study
E. yarraensis	BIR	Birregurra	Retreat Creek	Cape Otway Road, Birregurra	VIC	-38.328	143.907	Gan et al. (2016a)
E. yarraensis	RED	The Redwoods Otways	Aire River	The Redwoods Otways	VIC	-38.669	143.58	This study
E. yarraensis	KAW	Kawarren	Loves Creek	Beach Forest/Loves Creek Walk, Kawarren	VIC	-38.4794	143.582	Avery and Austin (1997)
Euastacus spinifer	MYR	Cottan-Bimbang National Park	Cells River	Myrtle Scrub Road, Cottan-Bimbang National Park	NSW	-31.3907	152.032	This study
E. spinifer	ELA	Elands	Ellenborough River	Elands	NSW	-31.566	152.342	Gan et al. (2018)
E. spinifer	OXL	Cottan-Bimbang National Park	Stockyard Creek	Oxley Highway, Cottan-Bimbang National Park	NSW	-31.4026	152.124	This study

## Sheet: TableS2
Table S2
Assembly statistics for all samples sourced through genome skimming in the current study, sample code location data provided in Table 1 (SRA= NCBI’s Sequence Read Archive, TSI=Threatened Species Initiative, Total reads= trimmed values, RL= sequence read length, contig lengths given in base pairs, Accession= GenBank).
									mtDNA			18S			5.8S-28S
Species	Code	BioProject/Project	BioSample	SRA/TSI	Total reads	Read Length	Data volume (Mb)	Depth	Length	Accession	Depth	Length	Accession	Depth	Length	Accession
Euastacus armatus	BUF	DKN.TSI Euastacus	DKN.TSI.058	TSI 359032	11027328	150	1634196971	765	16386	PP596785	916	1884	PP837328	814.6	6806	PQ154728
E. armatus	HAR	PRJNA977846	SAMN35537888	SRR24771099	3757044	150	517180270	17.1	16388	NC_026575	495.9	1884	PP837364	98.8	6811	PQ154740
		PRJNA977846	SAMN35537888	SRR24771098	2946148	250	562746901
E. armatus	BUC	PRJNA1152318	SAMN43387838	SRR30425063	8857218	250	1590388219	45.1	16386	PP585592	1047.5	1884	PP837367	963.1	6799	PQ154727
E. armatus	KEL1	PRJNA1152318	SAMN43387839	SRR30425062	7983096	250	1453324920	52.4	16373	PP621520	1300.1	1884	PP837329	1311.2	6805	PQ154741
E. armatus	KEL2	PRJNA1152318	SAMN43387840	SRR30425051	21788770	150	2443835462	441.5	16373	PP621521	1176.8	1884	PP837330	1271.7	6805	PQ154742
E.armatus	KEL3	PRJNA1152318	SAMN43387841	SRR30425048	25682004	150	3003525238	41.3	16373	PP621522	2275.8	1884	PP837331	2080.1	6805	PQ154743
E.armatus	KEL4	PRJNA1152318	SAMN43387842	SRR30425047	22739752	150	2774396317	41.9	16373	PP621523	1919.7	1884	PP837332	1634.1	6805	PQ154744
E. armatus	BAL1	PRJNA1152318	SAMN43387843	SRR30425046	8992964	250	1701236109	64.1	16379	PP626151	850.4	1884	PP837333	858.4	6804	PQ154722
E.armatus	BAL2	PRJNA1152318	SAMN43387844	SRR30425045	24964422	150	2918735308	117.9	16379	PP626152	1692.3	1884	PP837334	1656.6	6802	PQ154723
E.armatus	BAL3	PRJNA1152318	SAMN43387845	SRR30425044	23745930	150	2880193833	233.3	16379	PP626153	2113.6	1884	PP837335	1807.3	6804	PQ154724
E.armatus	BAL4	PRJNA1152318	SAMN43387846	SRR30425043	26669614	150	3058998821	76.9	16376	PP626154	1908.2	1884	PP837336	1793.1	6804	PQ154725
E.armatus	WOO	PRJNA1152318	SAMN43387847	SRR30425042	24475094	150	3147439628	369.7	16373	PP626155	1955.4	1884	PP837337	1911.5	6803	PQ154761
E.armatus	ALF	DKN.TSI Euastacus	DKN.TSI.028	TSI 358703	17525616	150	2339264925	49.3	16372	PP626156	715.5	1884	PP837338	625.6	6798	PQ154721
E.armatus	BAR	DKN.TSI Euastacus	DKN.TSI.056	TSI 359030	20919378	150	2915472636	12459.2	16383	PP626157	884	1884	PP837365	869.6	6806	PQ154726
E. armatus	GIL	DKN.TSI Euastacus	DKN.TSI.026	TSI 358701	21773046	150	3239405635	118.5	16384	PP626158	949.9	1884	PP837339	900.5	6806	PQ154738
E. armatus	CAS	DKN.TSI Euastacus	DKN.TSI.025	TSI 358700	23786206	150	3478130116	223.6	16369	PP626159	23.6	1884	PP837340	20.7	6799	PQ154730
E. armatus	COR	DKN.TSI Euastacus	DKN.TSI.021	TSI 358696	14639546	150	2169223810	66.6	16375	PP626160	203.4	1884	PP837341	152.5	6798	PQ154732
E. armatus	DEN	DKN.TSI Euastacus	DKN.TSI.029	TSI 358704	9969124	150	1478512563	69.1	16370	PP657088	259.1	1884	PP837342	198.2	6808	PQ154733
E. armatus	BUN	DKN.TSI Euastacus	DKN.TSI.020	TSI 358695	21985346	150	3263031328	64.1	16386	PP657086	1183.7	1884	PP837343	1043.2	6800	PQ154729
E. armatus	WAG	DKN.TSI Euastacus	DKN.TSI.027	TSI 358702	27063522	150	4022138247	118	16369	PP657108	1116.3	1884	PP837344	1035.4	6798	PQ154759
E. armatus	MAR	DKN.TSI Euastacus	DKN.TSI.034	TSI 358709	13504196	150	1998433910	248	16371	PP657097	741.3	1884	PP837345	578.4	6808	PQ154747
E. armatus	MOO	DKN.TSI Euastacus	DKN.TSI.030	TSI 358705	10675444	150	1585488570	38.4	16373	PP657095	485.9	1884	PP837346	422.8	6800	PQ154748
E. armatus	NAR	DKN.TSI Euastacus	DKN.TSI.045	TSI 358720	29617914	150	3976873418	233.2	16370	PP657098	303	1884	PP837347	254.9	6806	PQ154749
E. armatus	PIN	DKN.TSI Euastacus	DKN.TSI.046	TSI 358721	20490048	150	2899129426	90.1	16375	PP657099	159.2	1884	PP837348	136.7	6812	PQ154750
E. armatus	PON	DKN.TSI Euastacus	DKN.TSI.019	TSI 358694	18438552	150	2738796127	29.9	16371	PP657100	652	1884	PP837349	570.1	6812	PQ154751
E. armatus	COB	DKN.TSI Euastacus	DKN.TSI.022	TSI 358697	19892086	150	2960893362	48.8	16374	PP657087	490.5	1884	PP837350	426.6	6805	PQ154731
E. armatus	TOW	PRJNA1152318	SAMN43387848	SRR30425061	4629494	250	867099969	41.7	16382	PP657106	497.9	1884	PP837351	469.3	6801	PQ154757
E. armatus	GEE	PRJNA1152318	SAMN43387849	SRR30425060	13458680	150	1735603946	169.1	16382	PP657092	936.1	1884	PP837352	946.4	6803	PQ154737
E. armatus	ROC	DKN.TSI Euastacus	DKN.TSI.018	TSI 358693	19671128	150	2921049635	36.8	16385	PP657101	1028.5	1884	PP837353	864.7	6801	PQ154752
E. armatus	ESK	DKN.TSI Euastacus	DKN.TSI.040	TSI 358715	28202854	150	3678588865	30.1	16385	PP657091	1148.6	1884	PP837366	969.4	6801	PQ154736
E. armatus	EIL	DKN.TSI Euastacus	DKN.TSI.059	TSI 359033	30487186	150	3884510495	335.6	16373	PP657089	1572.1	1884	PP837354	925.9	6806	PQ154734
E. armatus	KIN	DKN.TSI Euastacus	DKN.TSI.053	TSI 359027	19519532	150	2907453562	1762.4	16372	PP657094	1453.7	1884	PP837355	845.1	6808	PQ154745
E. armatus	GUN	PRJNA1152318	SAMN43387850	SRR30425059	10367016	250	1950610139	101.4	16386	PP657093	854.2	1884	PP837356	810.8	6803	PQ154739
E.armatus	LIM	DKN.TSI Euastacus	DKN.TSI.057	TSI 359031	19869636	150	2950291057	100.4	16372	PP657096	2806.8	1884	PP837368	1743.3	6815	PQ154746
E. armatus	SEY	DKN.TSI Euastacus	DKN.TSI.054	TSI 359028	28463664	150	2938187321	251.6	16382	PP657104	470.2	1884	PP837357	321.2	6808	PQ154755
E. armatus	ELM	DKN.TSI Euastacus	DKN.TSI.042	TSI 358717	14486072	150	2153729006	21.1	16379	PP657090	1235.2	1884	PP837358	1101.7	6797	PQ154735
E. armatus	SAN1	DKN.TSI Euastacus	DKN.TSI.041	TSI 358716	10896298	150	1182738528	122	16375	PP657102	126.7	1884	PP837359	104.9	6796	PQ154753
E. armatus	SAN2	DKN.TSI Euastacus	DKN.TSI.036	TSI 358711	3344906	150	468084747	37.7	16375	PP657103	58.4	1884	PP837360	49.2	6790	PQ154754
E. armatus	TUM	DKN.TSI Euastacus	DKN.TSI.055	TSI 359029	40660770	150	4830998698	878.8	16376	PP657107	2122.1	1884	PP837361	1685.5	6796	PQ154758
E. armatus	TAL	PRJNA1152318	SAMN43387851	SRR30425058	11131766	250	1993138381	54.9	16383	PP657105	1467.1	1884	PP837362	1371.3	6796	PQ154756
E. armatus	WIR	DKN.TSI Euastacus	DKN.TSI.043	TSI 358718	34733002	150	4958980223	50.3	16379	PP657109	1686.4	1884	PP837363	1442.9	6803	PQ154760
Euastacus bispinosus	TYR	PRJNA1152318	SAMN43387852	SRR30425057	10162662	250	1932542157	88.1	16380	PP704635	2092.4	1884	PP836783	1394.3	7120	PP856158
E. bispinosus	BUB	DKN.TSI Euastacus	DKN.TSI.016	TSI 358691	4860380	150	717941836	36.7	16378	PP704629	1413.1	1884	PP836777	715.8	7113	PP856152
E. bispinosus	EWE	DKN.TSI Euastacus	DKN.TSI.015	TSI 358690	1615966	150	235647818	29.8	16378	PP704630	246.3	1884	PP836778	126.8	7113	PP856153
E. bispinosus	GRA	DKN.TSI Euastacus	DKN.TSI.012	TSI 358687	27441072	150	3697050385	236.7	16382	PP704631	2697.4	1884	PP836780	2047.8	7143	PP856155
E. bispinosus	FLA	DKN.TSI Euastacus	DKN.TSI.014	TSI 358689	17330570	150	1739701073	39.9	16374	PP704632	1864.9	1884	PP836779	1422.9	7126	PP856154
E. bispinosus	MAF1	DKN.TSI Euastacus	DKN.TSI.017	TSI 358692	31898022	150	4174573527	208.3	16377	PP704633	4049.3	1884	PP836781	2312.1	7143	PP856156
E. bispinosus	MAF2	DKN.TSI Euastacus	DKN.TSI.013	TSI 358688	17441296	150	2097100022	58.5	16374	PP704634	1569.2	1884	PP836782	1067.7	7120	PP856157
Euastacus yarraensis	MON	PRJNA1152318	SAMN43387853	SRR30425056	15987604	250	2962385284	29.1	16379	PP681288	76.1	1884	PP836964	69.4	2586	PP991397
E. yarraensis	WER	PRJNA1152318	SAMN43387854	SRR30425055	22921176	150	2913266634	411.8	16383	PP681290	2600.1	1884	PP836965	2374.6	6946	PP991322
E. yarraensis	LET	PRJNA1152318	SAMN43387855	SRR30425054	20386876	150	2549411528	338.6	16383	PP681287	1505.3	1884	PP836966	1381.8	6948	PP991323
E. yarraensis	ELI	PRJNA1152318	SAMN43387856	SRR30425053	22864732	150	2834874317	242.3	16383	PP681285	1604.4	1884	PP836967	1480.7	6957	PP991324
E. yarraensis	BIR	PRJNA485382	SAMN09789098	SRR7698943	1867098	250	363688861	64.6	16385	NC_023811	170.1	1884	PP836970	157.4	6950	PP991327
E. yarraensis	RED	PRJNA1152318	SAMN43387857	SRR30425052	11529394	250	1372326083	127.3	16381	PP681289	1007.9	1884	PP836968	966.7	6937	PP991325
E. yarraensis	KAW	PRJNA1152318	DKN.TSI.049	TSI 359023	23740608	150	2232062936	106	16381	PP681286	672.9	1884	PP836969	570.8	6924	PP991326
Euastacus spinifer	MYR	PRJNA1152318	SAMN43387858	SRR30425050	25840806	150	3321023993	132.1	16365	PP704623	3773.7	1883	PP833613	2298.1	7248	PP856149
E. spinifer	ELA	PRJNA485382	SAMN09789097	SRR7698942	5815812	150	749495666	21.3	16357	NC_026214	432.8	1883	PP833615	256.7	7192	PP856151
E. spinifer	OXL	PRJNA1152318	SAMN43387859	SRR30425049	21904380	150	2952101935	132.1	16365	PP704624	1671.7	1883	PP833614	1147	7238	PP856150

## Sheet: TableS3
Table S3
Diversity statistics derived form the mitogenome data set for E. armatus samples and geographically-based subgroups identified from phyogenetic and network analyses
				Sample Group
Statistic	E. armatus	Orange	Grey	Light Blue	Green	Dark Blue	Purple	Black
N	41	3	4	4	5	6	4	15
Nucleotide diversity (pi)	0.003927	0.00126232	0.00137455	0.000152728	0.00239462	0.000464236	7.13e-05	0.000702299
Segregating sites	389	31	44	5	89	15	2	67
Parsimony-informative sites	243	0	3	0	18	10	1	10
